# Supplementary material for: Comparison of longitudinal trends in self-reported symptoms and COVID-19 case activity in Ontario, Canada
Source: PLoS One. 2022 Jan 11;17(1):e0262447. doi: 10.1371/journal.pone.0262447 (PMC8754059; doi:10.1371/journal.pone.0262447)
Supplement: S1 Dataset — (XLSX) [file pone.0262447.s002.xlsx]

## Sheet: Sheet1
week_start	iso_week	onm__total_responses	pct_CLI_1	covid_cases_ontario	covid_cases_ontario_nextweek	ontario_weekly_tests	test_pos	test_pos_nextweek	cli_symptom_onset	cases_by_symptom_onset	ontario_cases_symptomatic_only	ontrio_covid_cases_adults_only	pct_cli_adults	pct_cli2	pct_reporting_contact	pct_contact_symptoms_combined	pct_cli_3	pct_ili_fluwatchers	pct_ili_onm	Enterovirus_Rhinovirus	InfluenzaA	InfluenzaB	Adenovirus	Coronavirus	Metapneumovirus	Parainfluenza Virus	RSV
2020-04-20	17	7152	1.66387	3407	2861	69347	4.91297	3.24	1.49692	3012	2641	3313	1.65605	0.950783	0.153803	0.125839	1.14653	0.13532	0.153803	0.7	0.1	0.2	0.1	0.1	0.2	0.1	0.4
2020-04-27	18	11185	1.51989	2861	2297	88251	3.24189	2.43	1.23845	2655	2283	2760	1.4955	0.876173	0.0715244	0.0715244	1.09969	0.20276	0.16093	0.8	0.1	0.2	0.2	0.1	0.1	0	0.5
2020-05-04	19	8209	1.44963	2297	2318	94532	2.42987	2.45	0.942588	2173	1850	2199	1.45034	0.621269	0.097454	0.0730905	1.01109	0.19728	0.0852723	1.1	0	0.1	0.2	0.2	0.1	0	0.1
2020-05-11	20	4074	2.38095	2318	2539	94433	2.45465	4.31	1.61011	2491	1700	2200	2.30255	1.2273	0.0736377	0.0736377	1.64458	0.11512	0.171821	0.9	0.1	0.1	0.4	0	0.5	0	0.3
2020-05-18	21	3849	1.61081	2539	2675	58903	4.31048	2.68	1.73665	2342	1967	2353	1.59561	0.909327	0.0519615	0.0519615	1.03923	0.22599	0.103923	0.8	0.1	0.5	0.2	0	0	0	0.3
2020-05-25	22	6107	2.01408	2675	2097	99685	2.68345	1.73	1.7907	2037	1963	2470	1.97854	1.06435	0.180121	0.147372	1.37547	0.13052	0.163747	1.3	0.3	0.3	0.3	0.3	0	0	0.1
2020-06-01	23	10454	1.11919	2097	1409	121254	1.72943	0.99	0.815817	1640	1413	1913	1.17635	0.621772	0.0478286	0.0382629	0.793954	0.22367	0.06696	1.3	0	0.2	0.1	0	0	0	0
2020-06-08	24	9786	0.786838	1409	1262	141745	0.994039	0.82	0.664826	1234	930	1259	0.767568	0.408747	0.0715308	0.0715308	0.470059	0.09475	0.0102187	1.6	0	0.1	0	0	0	0	0.2
2020-06-15	25	8416	0.701046	1262	1282	152981	0.824939	0.77	0.523997	1200	852	1119	0.659582	0.356464	0.0475285	0.0475285	0.463403	0.09634	0.0237643	1.8	0	0	0.5	0	0	0	0.2
2020-06-22	26	8140	0.847666	1282	970	165722	0.773585	0.64	0.835278	1119	811	1168	0.845456	0.46683	0.012285	0	0.565111	0.01979	0.04914	2.6	0	0	0	0.7	0	0	0.1
2020-06-29	27	7396	0.878853	970	889	151563	0.639998	0.58	0.864982	809	662	853	0.793759	0.50027	0.0946458	0.0811249	0.540833	0.03933	0.0676041	2.3	0.2	0	0.5	0	0	0	0
2020-07-06	28	7126	1.30508	889	939	152201	0.584096	0.6	1.37544	992	616	785	1.27587	0.575358	0.0841987	0.0841987	0.827954	.	0.0561325	0.6	0.2	0	0.2	0	0	0	0
2020-07-13	29	7302	1.20515	939	993	156803	0.598841	0.6	1.23186	1003	684	830	1.13573	0.547795	0.0136949	0.0136949	0.835388	0.06124	0.0136949	0.6	0	0	0.4	0	0	0	0
2020-07-20	30	6838	1.15531	993	736	164272	0.604485	0.44	1.32866	830	706	829	1.09273	0.570342	0.0146242	0.0146242	0.716584	0.02082	0.0438725	0.9	0	0.4	0	0	0	0	0
2020-07-27	31	6622	0.981577	736	626	168076	0.437897	0.42	0.952093	663	529	596	0.914913	0.468137	0.0151012	0.0151012	0.483238	0.04208	0.0302024	2	0	0	0.8	0	0	0	0.3
2020-08-03	32	6681	0.942973	626	621	148196	0.422414	0.37	0.823723	587	414	507	0.892587	0.47897	0	0	0.598713	0.04282	0.0449035	5.4	0	0	0	0	0	0	0.5
2020-08-10	33	6212	0.724404	621	731	168925	0.367619	0.46	0.7566	690	433	503	0.666992	0.338055	0	0	0.53123	0.08478	0.0482936	1.8	0.6	0.9	0	0	0	0	0
2020-08-17	34	6089	1.01823	731	873	157216	0.464965	0.52	1.03465	821	537	620	0.9942	0.459846	0.0656922	0.0656922	0.739038	0.15311	0.0656922	2.7	0	0	0	1.1	0	0	0.3
2020-08-24	35	6230	0.658106	873	1051	166915	0.523021	0.63	0.642261	935	648	710	0.631988	0.369181	0	0	0.497592	0.21668	0.0642055	7.3	0	0.7	0	0	0	0	0
2020-08-31	36	6026	0.979091	1051	1523	165907	0.633487	0.9	1.17472	1325	763	875	0.970874	0.398274	0	0	0.680385	0.12801	0.066379	9.2	0	0.6	0.4	0	0	0	0
2020-09-07	37	6065	1.15416	1523	2559	169906	0.896378	1.18	1.54301	2119	1191	1301	1.04983	0.626546	0.0824402	0.0824402	0.659522	0.13765	0.0659522	13	0	0.6	0.4	0.5	0	0	0
2020-09-14	38	6594	1.97149	2559	3285	217761	1.17514	1.28	2.16667	3300	2008	2166	1.77059	0.818926	0.106157	0.106157	1.30422	0.08333	0.0909918	17.1	0.3	1.3	0.6	0	0	0	0.8
2020-09-21	39	6315	2.53365	3285	4250	256240	1.282	1.56	2.89627	4648	2532	2762	1.86597	1.39351	0.126683	0.0950119	1.39351	0.48241	0.205859	22.8	0	0	0.2	0	0	0	0
2020-09-28	40	6709	3.60709	4250	5248	272430	1.56003	1.9	4.45954	4650	3112	3595	2.92272	1.77374	0.134148	0.104337	2.11656	0.51262	0.178864	13.2	0	0	0.2	0.3	0	0.2	0
2020-10-05	41	7018	4.81619	5248	5288	276526	1.89783	2.28	3.80733	4887	3937	4427	4.33392	2.46509	0.341978	0.284981	2.72157	0.31841	0.199487	17.1	0	0	0	0	0	0	0
2020-10-12	42	6302	3.01492	5288	6122	232377	2.27561	2.74	2.69065	5209	4131	4494	2.66043	1.65027	0.15868	0.142812	1.92003	0.22014	0.190416	12.1	0	0	0.4	0	0	0.4	0
2020-10-19	43	5886	2.00476	6122	6602	223635	2.7375	3.23	1.68884	6232	4651	5220	1.74048	1.08733	0.186884	0.118926	1.17227	0.15622	0.101937	14.7	0.2	0	0.4	0	0	0.2	0.2
2020-10-26	44	6036	1.67329	6602	7834	204519	3.22806	3.72	1.60756	6663	4868	5613	1.55936	0.861498	0.0994036	0.0994036	0.994036	0.23838	0.0828363	10.5	0	0	0.3	0	0.1	0	0
2020-11-02	45	5657	1.97985	7834	10401	210547	3.72078	4.47	1.75376	9998	5910	6612	1.8439	1.29044	0.0883861	0.0707089	1.36115	0.21997	0.194449	7.3	0.1	0.1	0	0	0	0	0.1
2020-11-09	46	5985	1.85464	10401	10013	232693	4.46984	4.05	1.87166	10220	7919	8881	1.67569	0.985798	0.116959	0.100251	1.26984	0.16923	0.200501	10.2	0.2	0	0.3	0	0.1	0	0.2
2020-11-16	47	6071	1.81189	10013	11487	247244	4.04985	4.17	1.74802	10781	7537	8485	1.63197	1.05419	0.197661	0.148246	1.13655	0.28433	0.181189	7.8	0	0.1	0.4	0	0	0	0
2020-11-23	48	6134	1.69547	11487	12743	275347	4.17183	4.29	1.47131	12758	8824	9838	1.5509	0.880339	0.211933	0.195631	1.19009	0.1518	0.0652103	6.6	0	0.1	0.6	0	0	0	0
2020-11-30	49	5876	1.59973	12743	13291	297212	4.28751	4.05	1.66667	13540	9908	10773	1.55333	0.748809	0.153165	0.0850919	1.14023	0.05002	0.119129	4.5	0.2	0	0.6	0	0	0	0.1
2020-12-07	50	6160	1.03896	13291	16015	327939	4.05289	4.66	0.716262	14972	10203	11257	0.986193	0.633117	0.0974026	0.0811688	0.714286	0.16303	0.0487013	6.9	0.1	0	0.2	0	0	0	0
2020-12-14	51	6373	0.815942	16015	15432	343601	4.66093	4.95	0.893837	16215	11956	13629	0.762873	0.298133	0.141221	0.0941472	0.51781	0.18481	0.0313824	3.9	0	0	0.5	0.1	0.1	0.1	0.1
2020-12-21	52	5770	0.814558	15432	21606	311997	4.9462	7.14	0.934579	19397	11799	13317	0.753857	0.537262	0.103986	0.0693241	0.5026	0.08357	0.0519931	4.6	0	0	0.3	0	0	0	0.1
2020-12-28	53	5782	1.00311	21606	24686	302574	7.14073	7.28	0.986159	22780	17028	18772	0.995807	0.570737	0.328606	0.276721	0.778277	0.16095	0.0864753	3.2	0	0	0.3	0.2	0	0.3	0.1
2021-01-04	1	6041	1.00977	24686	20336	339156	7.27866	5.87	1.10799	21006	19247	21202	1.01973	0.496607	0.264857	0.215196	0.74491	0.1973	0.0496607	3.5	0	0	0.5	0.2	0	0.2	0
2021-01-11	2	5692	0.895994	20336	16084	346632	5.86674	5.04	0.791278	17307	15062	17598	0.887469	0.421644	0.228391	0.210822	0.509487	0.1125	0.0702741	2.2	0	0	0.1	0.1	0	0	0
2021-01-18	3	5513	0.798114	16084	12374	319001	5.04199	4.09	0.6	13573	11791	14032	0.787113	0.489751	0.199528	0.145112	0.544168	0.08331	0.108834	1.2	0	0	0.1	0.3	0.2	0.1	0.1
2021-01-25	4	5588	0.501074	12374	9367	302626	4.08888	3.13	0.572553	10386	9164	10742	0.505051	0.286328	0.107373	0.107373	0.411596	0.17834	0.0178955	1.2	0	0	0	0	0.1	0.1	0.1
2021-02-01	5	5260	0.608365	9367	7677	299697	3.12549	2.6	0.570342	8717	6981	8109	0.594553	0.26616	0.114068	0.095057	0.380228	0.06541	0	1	0.2	0	0.2	0.3	0	0	0.1
2021-02-08	6	5143	0.602761	7677	7465	295608	2.59702	2.73	0.679876	7486	5742	6532	0.550206	0.252771	0.136107	0.0972195	0.427766	0.13036	0.0388878	1.1	0	0	0.2	0	0.1	0	0
2021-02-15	7	5261	0.77932	7465	7650	273576	2.72868	2.48	0.854376	7274	5630	6219	0.768197	0.304125	0.0380156	0.0380156	0.532218	.	0.0570234	0.6	0	0	0	0	0	0.3	0
2021-02-22	8	5107	0.724496	7650	8126	308024	2.48357	2.66	0.705467	7380	5609	6129	0.712166	0.4112	0.117486	0.0979048	0.509105	0.04991	0.0587429	1.8	0	0	0.3	0	0	0	0.1
2021-03-01	9	5014	0.977264	8126		306060	2.65503		0.660264	5100	5940	6580	0.926299	0.538492	0.0997208	0.0997208	0.71799	0.06832	0.0797766	1.2	0	0	0	0.2	0	0.1	0
